# Supplementary material for: A high-throughput skim-sequencing approach for genotyping, dosage estimation and identifying translocations
Source: Sci Rep. 2022 Oct 20;12:17583. doi: 10.1038/s41598-022-19858-2 (PMC9584886; doi:10.1038/s41598-022-19858-2)
Supplement: Supplementary file 4 — Supplementary Information 4. [file 41598_2022_19858_MOESM4_ESM.zip]

Archive with 97 entries (96 files):
- Supplementary-Figure-S3_StanleyLandmarkDH/
- Supplementary-Figure-S3_StanleyLandmarkDH/StanleyLandmarkDH01018-0.pdf
- __MACOSX/Supplementary-Figure-S3_StanleyLandmarkDH/._StanleyLandmarkDH01018-0.pdf
- Supplementary-Figure-S3_StanleyLandmarkDH/StanleyLandmarkDH02017-0.pdf
- __MACOSX/Supplementary-Figure-S3_StanleyLandmarkDH/._StanleyLandmarkDH02017-0.pdf
- Supplementary-Figure-S3_StanleyLandmarkDH/StanleyLandmarkDH01060-0.pdf
- __MACOSX/Supplementary-Figure-S3_StanleyLandmarkDH/._StanleyLandmarkDH01060-0.pdf
- Supplementary-Figure-S3_StanleyLandmarkDH/StanleyLandmarkDH01003-0.pdf
- __MACOSX/Supplementary-Figure-S3_StanleyLandmarkDH/._StanleyLandmarkDH01003-0.pdf
- Supplementary-Figure-S3_StanleyLandmarkDH/StanleyLandmarkDH01062-0.pdf
- __MACOSX/Supplementary-Figure-S3_StanleyLandmarkDH/._StanleyLandmarkDH01062-0.pdf
- Supplementary-Figure-S3_StanleyLandmarkDH/StanleyLandmarkDH01027-0.pdf
- __MACOSX/Supplementary-Figure-S3_StanleyLandmarkDH/._StanleyLandmarkDH01027-0.pdf
- Supplementary-Figure-S3_StanleyLandmarkDH/StanleyLandmarkDH01103-0.pdf
- __MACOSX/Supplementary-Figure-S3_StanleyLandmarkDH/._StanleyLandmarkDH01103-0.pdf
- Supplementary-Figure-S3_StanleyLandmarkDH/StanleyLandmarkDH02008-0.pdf
- __MACOSX/Supplementary-Figure-S3_StanleyLandmarkDH/._StanleyLandmarkDH02008-0.pdf
- Supplementary-Figure-S3_StanleyLandmarkDH/StanleyLandmarkDH01082-0.pdf
- __MACOSX/Supplementary-Figure-S3_StanleyLandmarkDH/._StanleyLandmarkDH01082-0.pdf
- Supplementary-Figure-S3_StanleyLandmarkDH/StanleyLandmarkDH01038-0.pdf
- __MACOSX/Supplementary-Figure-S3_StanleyLandmarkDH/._StanleyLandmarkDH01038-0.pdf
- Supplementary-Figure-S3_StanleyLandmarkDH/StanleyLandmarkDH01064-0.pdf
- __MACOSX/Supplementary-Figure-S3_StanleyLandmarkDH/._StanleyLandmarkDH01064-0.pdf
- Supplementary-Figure-S3_StanleyLandmarkDH/StanleyLandmarkDH01021-0.pdf
- __MACOSX/Supplementary-Figure-S3_StanleyLandmarkDH/._StanleyLandmarkDH01021-0.pdf
- Supplementary-Figure-S3_StanleyLandmarkDH/StanleyLandmarkDH01099-0.pdf
- __MACOSX/Supplementary-Figure-S3_StanleyLandmarkDH/._StanleyLandmarkDH01099-0.pdf
- Supplementary-Figure-S3_StanleyLandmarkDH/StanleyLandmarkDH01002-0.pdf
- __MACOSX/Supplementary-Figure-S3_StanleyLandmarkDH/._StanleyLandmarkDH01002-0.pdf
- Supplementary-Figure-S3_StanleyLandmarkDH/StanleyLandmarkDH01106-0.pdf
- __MACOSX/Supplementary-Figure-S3_StanleyLandmarkDH/._StanleyLandmarkDH01106-0.pdf
- Supplementary-Figure-S3_StanleyLandmarkDH/StanleyLandmarkDH01063-0.pdf
- __MACOSX/Supplementary-Figure-S3_StanleyLandmarkDH/._StanleyLandmarkDH01063-0.pdf
- Supplementary-Figure-S3_StanleyLandmarkDH/StanleyLandmarkDH02014-0.pdf
- __MACOSX/Supplementary-Figure-S3_StanleyLandmarkDH/._StanleyLandmarkDH02014-0.pdf
- Supplementary-Figure-S3_StanleyLandmarkDH/StanleyLandmarkDH01061-0.pdf
- __MACOSX/Supplementary-Figure-S3_StanleyLandmarkDH/._StanleyLandmarkDH01061-0.pdf
- Supplementary-Figure-S3_StanleyLandmarkDH/StanleyLandmarkDH01065-0.pdf
- __MACOSX/Supplementary-Figure-S3_StanleyLandmarkDH/._StanleyLandmarkDH01065-0.pdf
- Supplementary-Figure-S3_StanleyLandmarkDH/StanleyLandmarkDH01058-0.pdf
- __MACOSX/Supplementary-Figure-S3_StanleyLandmarkDH/._StanleyLandmarkDH01058-0.pdf
- Supplementary-Figure-S3_StanleyLandmarkDH/StanleyLandmarkDH01100-0.pdf
- __MACOSX/Supplementary-Figure-S3_StanleyLandmarkDH/._StanleyLandmarkDH01100-0.pdf
- Supplementary-Figure-S3_StanleyLandmarkDH/StanleyLandmarkDH01067-0.pdf
- __MACOSX/Supplementary-Figure-S3_StanleyLandmarkDH/._StanleyLandmarkDH01067-0.pdf
- Supplementary-Figure-S3_StanleyLandmarkDH/StanleyLandmarkDH02009-0.pdf
- __MACOSX/Supplementary-Figure-S3_StanleyLandmarkDH/._StanleyLandmarkDH02009-0.pdf
- Supplementary-Figure-S3_StanleyLandmarkDH/StanleyLandmarkDH01083-0.pdf
- __MACOSX/Supplementary-Figure-S3_StanleyLandmarkDH/._StanleyLandmarkDH01083-0.pdf
- Supplementary-Figure-S3_StanleyLandmarkDH/StanleyLandmarkDH01072-0.pdf
- __MACOSX/Supplementary-Figure-S3_StanleyLandmarkDH/._StanleyLandmarkDH01072-0.pdf
- Supplementary-Figure-S3_StanleyLandmarkDH/StanleyLandmarkDH01037-0.pdf
- __MACOSX/Supplementary-Figure-S3_StanleyLandmarkDH/._StanleyLandmarkDH01037-0.pdf
- Supplementary-Figure-S3_StanleyLandmarkDH/StanleyLandmarkDH01056-0.pdf
- __MACOSX/Supplementary-Figure-S3_StanleyLandmarkDH/._StanleyLandmarkDH01056-0.pdf
- Supplementary-Figure-S3_StanleyLandmarkDH/StanleyLandmarkDH01011-0.pdf
- __MACOSX/Supplementary-Figure-S3_StanleyLandmarkDH/._StanleyLandmarkDH01011-0.pdf
- Supplementary-Figure-S3_StanleyLandmarkDH/StanleyLandmarkDH01069-0.pdf
- __MACOSX/Supplementary-Figure-S3_StanleyLandmarkDH/._StanleyLandmarkDH01069-0.pdf
- Supplementary-Figure-S3_StanleyLandmarkDH/StanleyLandmarkDH01070-0.pdf
- __MACOSX/Supplementary-Figure-S3_StanleyLandmarkDH/._StanleyLandmarkDH01070-0.pdf
- Supplementary-Figure-S3_StanleyLandmarkDH/StanleyLandmarkDH01035-0.pdf
- __MACOSX/Supplementary-Figure-S3_StanleyLandmarkDH/._StanleyLandmarkDH01035-0.pdf
- Supplementary-Figure-S3_StanleyLandmarkDH/StanleyLandmarkDH02007-0.pdf
- __MACOSX/Supplementary-Figure-S3_StanleyLandmarkDH/._StanleyLandmarkDH02007-0.pdf
- Supplementary-Figure-S3_StanleyLandmarkDH/StanleyLandmarkDH01111-0.pdf
- __MACOSX/Supplementary-Figure-S3_StanleyLandmarkDH/._StanleyLandmarkDH01111-0.pdf
- Supplementary-Figure-S3_StanleyLandmarkDH/StanleyLandmarkDH01031-0.pdf
- __MACOSX/Supplementary-Figure-S3_StanleyLandmarkDH/._StanleyLandmarkDH01031-0.pdf
- Supplementary-Figure-S3_StanleyLandmarkDH/StanleyLandmarkDH01108-0.pdf
- __MACOSX/Supplementary-Figure-S3_StanleyLandmarkDH/._StanleyLandmarkDH01108-0.pdf
- Supplementary-Figure-S3_StanleyLandmarkDH/StanleyLandmarkDH01092-0.pdf
- __MACOSX/Supplementary-Figure-S3_StanleyLandmarkDH/._StanleyLandmarkDH01092-0.pdf
- Supplementary-Figure-S3_StanleyLandmarkDH/StanleyLandmarkDH01052-0.pdf
- __MACOSX/Supplementary-Figure-S3_StanleyLandmarkDH/._StanleyLandmarkDH01052-0.pdf
- Supplementary-Figure-S3_StanleyLandmarkDH/StanleyLandmarkDH01076-0.pdf
- __MACOSX/Supplementary-Figure-S3_StanleyLandmarkDH/._StanleyLandmarkDH01076-0.pdf
- Supplementary-Figure-S3_StanleyLandmarkDH/StanleyLandmarkDH02001-0.pdf
- __MACOSX/Supplementary-Figure-S3_StanleyLandmarkDH/._StanleyLandmarkDH02001-0.pdf
- Supplementary-Figure-S3_StanleyLandmarkDH/StanleyLandmarkDH01068-0.pdf
- __MACOSX/Supplementary-Figure-S3_StanleyLandmarkDH/._StanleyLandmarkDH01068-0.pdf
- Supplementary-Figure-S3_StanleyLandmarkDH/StanleyLandmarkDH01095-0.pdf
- __MACOSX/Supplementary-Figure-S3_StanleyLandmarkDH/._StanleyLandmarkDH01095-0.pdf
- Supplementary-Figure-S3_StanleyLandmarkDH/StanleyLandmarkDH01036-0.pdf
- __MACOSX/Supplementary-Figure-S3_StanleyLandmarkDH/._StanleyLandmarkDH01036-0.pdf
- Supplementary-Figure-S3_StanleyLandmarkDH/StanleyLandmarkDH01097-0.pdf
- __MACOSX/Supplementary-Figure-S3_StanleyLandmarkDH/._StanleyLandmarkDH01097-0.pdf
- Supplementary-Figure-S3_StanleyLandmarkDH/StanleyLandmarkDH02024-0.pdf
- __MACOSX/Supplementary-Figure-S3_StanleyLandmarkDH/._StanleyLandmarkDH02024-0.pdf
- Supplementary-Figure-S3_StanleyLandmarkDH/StanleyLandmarkDH01053-0.pdf
- __MACOSX/Supplementary-Figure-S3_StanleyLandmarkDH/._StanleyLandmarkDH01053-0.pdf
- Supplementary-Figure-S3_StanleyLandmarkDH/StanleyLandmarkDH01093-0.pdf
- __MACOSX/Supplementary-Figure-S3_StanleyLandmarkDH/._StanleyLandmarkDH01093-0.pdf
- Supplementary-Figure-S3_StanleyLandmarkDH/StanleyLandmarkDH02045-0.pdf
- __MACOSX/Supplementary-Figure-S3_StanleyLandmarkDH/._StanleyLandmarkDH02045-0.pdf
- Supplementary-Figure-S3_StanleyLandmarkDH/StanleyLandmarkDH01029-0.pdf
- __MACOSX/Supplementary-Figure-S3_StanleyLandmarkDH/._StanleyLandmarkDH01029-0.pdf
